# Supplementary material for: Kinetic and Mechanistic Study of Polycarbodiimide Formation from 4,4′-Methylenediphenyl Diisocyanate
Source: Int J Mol Sci. 2025 Sep 3;26(17):8570. doi: 10.3390/ijms26178570 (PMC12429836; doi:10.3390/ijms26178570)
Supplement: Supplementary file 1 [file ijms-26-08570-s001.zip]

Archive with 2 entries (2 files):
- Figure S1.gif
- ijms-3802586-supplementary.pdf
